# Supplementary material for: Design, Synthesis and Biological Evaluation of Quinazolinamine Derivatives as Breast Cancer Resistance Protein and P-Glycoprotein Inhibitors with Improved Metabolic Stability
Source: Biomolecules. 2023 Jan 30;13(2):253. doi: 10.3390/biom13020253 (PMC9953095; doi:10.3390/biom13020253)
Supplement: Supplementary file 1 [file biomolecules-13-00253-s001.zip]

Archive with 1 entries (1 files):
- biomolecules-2059973-supplementary.pdf
